# Supplementary material for: A Comparative Study Based on HS-SPME-GC-MS of Volatile Compounds in Large Yellow Croaker (Pseudosciaena crocea) During Varied Cold Storage Conditions
Source: Foods. 2025 Jun 11;14(12):2063. doi: 10.3390/foods14122063 (PMC12192311; doi:10.3390/foods14122063)
Supplement: Supplementary file 1 [file foods-14-02063-s001.zip]

Archive with 11 entries (9 files):
- foods-3503473-supplementary/
- foods-3503473-supplementary/补充文件/
- foods-3503473-supplementary/补充文件/C0 _Analysis-structure.template.pdf
- foods-3503473-supplementary/补充文件/C12 _Analysis-structure.template.pdf
- foods-3503473-supplementary/补充文件/C6 _Analysis-structure.template.pdf
- foods-3503473-supplementary/补充文件/L0 Analysis-structure.template.pdf
- foods-3503473-supplementary/补充文件/L12 _Analysis-structure.template.pdf
- foods-3503473-supplementary/补充文件/L6 _Analysis-structure.template.pdf
- foods-3503473-supplementary/补充文件/P0 _Analysis-structure.template.pdf
- foods-3503473-supplementary/补充文件/P12 _Analysis-structure.template.pdf
- foods-3503473-supplementary/补充文件/P6 _Analysis-structure.template.pdf
